# Supplementary material for: Phylogenetic test of speciation by host shift in leaf cone moths (Caloptilia) feeding on maples (Acer)
Source: Ecol Evol. 2016 Jun 21;6(14):4958–70. doi: 10.1002/ece3.2266 (PMC4979720; doi:10.1002/ece3.2266)
Supplement: Supplementary file 3 — Table S1. Specimen information. Table S2. DDBJ accession numbers. Table S3. Primers used in this study. Table S4. The results of randomization tests including C. aurifasciata that feeds on Toxicodendron. [file ECE3-6-4958-s003.xlsx]

## Sheet: Table S1
Table S1 Specimen information.
Family	Genus	Species	Sampling country	Sampling site	Host plant order	Host plant family	Sampled host species	Known host genera	Feeding habit
Gracillariidae	Caloptilia	acericola	Japan	Hokkaido	Sapindales	Sapindaceae	Acer amoenum	Acer	Leaf-miner/Leaf-roller
	Caloptilia	aceris	Japan	Hokkaido	Sapindales	Sapindaceae	Acer pictum	Acer	Leaf-miner/Leaf-roller
	Caloptilia	alni	Japan	Nara	Fagales	Betulaceae	Alnus hirsuta var. sibirica	Alnus	Leaf-miner/Leaf-roller
	Caloptilia	aurifasciata	Japan	Wakayama	Sapindales	Anacardiaceae	Toxicodendron vernicifluum	Rhus, Toxicodendron	Leaf-miner/Leaf-roller
	Caloptilia	azaleella	Japan	Shiga	Ericales	Ericaceae	Rhododendron kaempferi	Rhododendron	Leaf-miner/Leaf-roller
	Caloptilia	bipunctata	Japan	Kyoto	Laurales	Lauraceae	Neolitsea sericea	Neolitsea	Leaf-miner/Blotch-miner
	Caloptilia	camphorae	Japan	Wakayama	Laurales	Lauraceae	Cinnamomum camphora	Cinnamomum, Lindera, Litsea	Leaf-miner/Blotch-miner
	Caloptilia	cecidophora	Japan	Wakayama	Malpighiales	Phyllanthaceae	Glochidion obovatum	Glochidion	Leaf-miner/Leaf-galler
	Caloptilia	celtidis	Japan	Wakayama	Rosales	Ulmaceae	Celtis sinensis	Celtis	Leaf-miner/Leaf-roller
	Caloptilia	chrysolampra	Japan	Miyagi	Malpighiales	Salicaceae	Salix babylonica	Populus, Salix	Leaf-miner/Leaf-roller
	Caloptilia	crinotibialis	Japan	Wakayama	Laurales	Lauraceae	Cinnamomum tenuifolium	Persea	Leaf-miner/Leaf-roller
	Caloptilia	sp. cf. geminata	Japan	Shiga	Ericales	Ericaceae	Vaccinium oldhamii	Vaccinium	Leaf-miner/Leaf-roller
	Caloptilia	gloriosa	Japan	Fukui	Sapindales	Sapindaceae	Acer pictum	Acer	Leaf-miner/Leaf-roller
	Caloptilia	sp. cf. heringi	Japan	Hokkaido	Sapindales	Sapindaceae	Acer pictum	Acer	Leaf-miner/Leaf-roller
	Caloptilia	hidakensis	Japan	Akita	Sapindales	Sapindaceae	Acer pictum	Acer	Leaf-miner/Leaf-roller
	Caloptilia	illicii	Japan	Wakayama	Austrobaileyales	Schisandraceae	Illicium anisatum	Illicium	Leaf-miner/Leaf-roller
	Caloptilia	isochrysa	Japan	Wakayama	Ericales	Pentaphylacaceae	Eurya japonica	Cleyera	Leaf-miner/Leaf-roller
	Caloptilia	kadsurae	Japan	Wakayama	Austrobaileyales	Schisandraceae	Kadsura japonica	Kadsura	Leaf-miner/Leaf-roller
	Caloptilia	kisoensis	Japan	Nagano	Sapindales	Sapindaceae	Acer ginnala	Acer	Leaf-miner/Leaf-roller
	Caloptilia	kurokoi	Japan	Kyoto	Sapindales	Sapindaceae	Acer rufinerve	Acer	Leaf-miner/Leaf-roller
	Caloptilia	magnifica	Japan	Fukui	Ranunculales	Berberidaceae	Epimedium grandiflorum var. thunbergianum	Epimedium	Leaf-miner/Leaf-roller
	Caloptilia	matsumurai	Japan	Shiga	Sapindales	Anacardiaceae	Rhus javanica	Toxicodendron	Leaf-miner/Leaf-roller
	Caloptilia	monticola	Japan	Nagano	Sapindales	Sapindaceae	Acer rufinerve	Acer	Leaf-miner/Leaf-roller
	Caloptilia	obliquatella	From database	—	Fagales	Fagaceae	—	Quercus	Leaf-miner/Leaf-roller
	Caloptilia	sp. cf. protiella	Japan	Amami-oshima Island	Sapindales	Anacardiaceae	Toxicodendron succedaneum	Anacardium, Toxicodendron, Protium	Leaf-miner/Leaf-roller
	Caloptilia	querci	Japan	Shiga	Fagales	Fagaceae	Quercus glauca	Castanea, Quercus	Leaf-miner/Leaf-roller
	Caloptilia	recitata	Japan	Fukui	Sapindales	Anacardiaceae	Toxicodendron orientale	Cotinus, Rhus, Toxicodendron	Leaf-miner/Leaf-roller
	Caloptilia	rhois	Japan	Nagano	Sapindales	Anacardiaceae	Toxicodendron trichocarpum	Rhus, Toxicodendron	Leaf-miner/Leaf-roller
	Caloptilia	ryukyuensis	Japan	Amami-oshima Island	Malpighiales	Phyllanthaceae	Glochidion zeylanicum	Glochidion	Leaf-miner/Leaf-roller
	Caloptilia	sapiivora	Japan	Kyoto	Malpighiales	Euphorbiaceae	Neoshirakia japonica	Neoshirakia	Leaf-miner/Leaf-roller on cut leaf margin
	Caloptilia	sapporella	Japan	Shiga	Fagales	Fagaceae	Quercus serrata	Castanea, Quercus	Leaf-miner/Leaf-roller
	Caloptilia	semifasciella	Japan	Kyoto	Sapindales	Sapindaceae	Acer rufinerve	Acer	Leaf-miner/Leaf-roller
	Caloptilia	soyella	Japan	Oita	Fabales	Fabaceae	Rhynchosia volubilis	Cajanus, Dolichos, Glycine, Lespedeza, Phaseolus, Pueraria, Soja, Vigna	Leaf-miner/Leaf-roller
	Caloptilia	stigmatella	Japan	Hokkaido	Malpighiales	Salicaceae	Salix sp. 1	Chosenia, Myrica, Populus, Robinia, Salix	Leaf-miner/Leaf-roller
	Caloptilia	syrphetias	Japan	Mie	Laurales	Lauraceae	Cinnamomum camphora	Machilus	Leaf-miner/Leaf-roller on dropped leaf
	Caloptilia	theivora	Cultivated	—	Theales	Theaceae	—	Camellia, Thea	Leaf-miner/Leaf-roller
	Caloptilia	wakayamensis	Japan	Nara	Sapindales	Sapindaceae	Acer palmatum	Acer	Leaf-miner/Leaf-roller
	Caloptilia	sp. cf. yasudai	Japan	Hokkaido	Sapindales	Sapindaceae	Acer miyabei	Acer	Leaf-miner/Leaf-roller
	Caloptilia	sp. cf. zachrysa	Japan	Shiga	Rosales	Rosaceae	Photinia glabra	Malus, Photinia, Rubus	Leaf-miner/Leaf-roller
	Caloptilia	sp. 1	Japan	Shiga	Sapindales	Sapindaceae	Acer amoenum	—	Leaf-miner/Leaf-roller
	Caloptilia	sp. 2	Japan	Hokkaido	Sapindales	Sapindaceae	Acer cissifolium	—	Leaf-miner/Leaf-roller
	Caloptilia	sp. 3	Japan	Kyoto	Sapindales	Sapindaceae	Acer maximowiczianum	—	Leaf-miner/Leaf-roller
	Caloptilia	sp. 4	Japan	Ishikawa	Fagales	Fagaceae	Fagus crenata	—	Leaf-miner/Leaf-roller
	Caloptilia	sp. 5	Japan	Wakayama	Laurales	Lauraceae	Litsea acuminata	—	Leaf-miner/Blotch-miner
	Caloptilia	sp. 6	Peru	Huancabamba	Fagales	Myricaceae	Myrica pubescens	—	Leaf-miner/Leaf-roller
	Caloptilia	sp. 7	Taiwan	Taichung	Malpighiales	Phyllanthaceae	Bridelia tomentosa	—	Leaf-miner/Leaf-roller
	Caloptilia	sp. 8	Australia	New South Wales	Malpighiales	Phyllanthaceae	Glochidion ferdinaadii	—	Leaf-miner/Leaf-roller
	Caloptilia	sp. 9	Australia	Tasmania	—	—	Collected adult specimen	—	Leaf-miner/Leaf-roller
	Caloptilia	sp. 10	Japan	Shiga	Fagales	Fagaceae	Fagus japonica	—	Leaf-miner/Leaf-roller
	Caloptilia	sp. 11	Australia	Queensland	Myrtales	Myrtaceae	Eucalyptus sp. 1	—	Leaf-miner/Leaf-roller
	Caloptilia	sp. 12	Japan	Yonaguni-jima Island	Malpighiales	Euphorbiaceae	Securinega suffruticosa var. amamiensis	—	Leaf-miner/Leaf-roller
	Caloptilia	sp. 13	Japan	Okinawa Island	Lamiales	Lamiaceae	Clerodendrum trichotomum	—	Leaf-miner/Leaf-roller
	Caloptilia	sp. 14	Laos	Phonsavan	Laurales	Lauraceae	Lauraceae sp.	—	Leaf-miner/Leaf-roller
	Caloptilia	sp. 15	Laos	Phonsavan	Lamiales	Lamiaceae	Callicarpa japonica	—	Leaf-miner
	Caloptilia	sp. 16	Laos	Sam Neua	Proteales	Proteaceae	Helicia cochinchinensis	—	Leaf-miner/Leaf-roller
	Caloptilia	sp. 17	Australia	New South Wales	Myrtales	Myrtaceae	Eucalyptus sp. 2	—	Leaf-miner/Leaf-roller
	Caloptilia	sp. 18	China	Hainan Island	Malpighiales	Phyllanthaceae	Glochidion sp.	—	Leaf-miner/Leaf-galler
	Caloptilia	sp. 19	Japan	Shiga	Fagales	Betulaceae	Alnus trabeculosa	—	Leaf-miner/Leaf-roller
	Caloptilia	sp. 20	USA	New Hampshire	Malpighiales	Salicaceae	Salix sp. 2	—	Leaf-miner/Leaf-roller
	Calybites	phasianipennella	Japan	Hokkaido	Caryophyllales	Polygonaceae	Persicaria filiformis	Symphytum, Chenopodium, Hypericum, Lythrum, Calamagrostis, Oxyria, Persicaria, Rumex, Lysimachia	Leaf-miner/Leaf-roller on cut leaf margin
	Calybites	trimaculata	Japan	Amami-oshima Island	Caryophyllales	Polygonaceae	Persicaria chinensis	Persicaria	Leaf-miner/Leaf-roller on cut leaf margin
	Eucalybites	aureola	From database	—	Theales	Clusiaceae	—	Hypericum	Leaf-miner/Leaf-roller
	Gracillaria	sp. cf. japonica	Japan	Shiga	Lamiales	Oleaceae	Ligustrum obtusifolium	Ligustrum	Leaf-miner/Leaf-roller
	Gracillaria	ussuriella	Japan	Hokkaido	Lamiales	Oleaceae	Fraxinus mandshurica	Fraxinus	Leaf-miner/Leaf-roller
	Gracillaria	sp. 1	Japan	Shiga	Lamiales	Oleaceae	Fraxinus sieboldiana	—	Leaf-miner/Leaf-roller
	Gracillaria	sp. 2	Japan	Nagano	Lamiales	Oleaceae	Fraxinus apertisquamifera	—	Leaf-miner/Leaf-roller
	Callisto	denticulella	From database	—	Rosales	Rosaceae	—	Amelanchier, Malus, Pyrus	Leaf-miner/Leaf-roller
	Marmara	serotinella	From database	—	Rosales	Rosaceae	—	Prunus	Branch-miner
	Acrocercops	brongniardella	From database	—	Fagales	Fagaceae	—	Castanea, Quercus	Leaf-miner/Blotch-miner
	Deoptilia	heptadeta	From database	—	Malpighiales	Euphorbiaceae	—	Mallotus	Leaf-miner/Leaf-roller
	Epicephala	relictella	From database	—	Malpighiales	Phyllanthaceae	—	Flueggea	Fruit-feeder

## Sheet: Table S2
Table S2 DDBJ accession numbers.
Family	Genus	Species	COI	ArgK	CAD	EF-1a
Gracillariidae	Caloptilia	acericola	LC127790	LC127852	LC127904	LC127966
	Caloptilia	aceris	LC127805	—	LC127919	LC127981
	Caloptilia	alni	LC127783	LC127847	LC127897	LC127960
	Caloptilia	aurifasciata	LC127784	LC127848	LC127898	LC127961
	Caloptilia	azaleella	LC127813	LC127871	LC127927	LC127989
	Caloptilia	bipunctata	LC127833	LC127889	LC127947	LC128009
	Caloptilia	camphorae	LC127795	LC127857	LC127909	LC127971
	Caloptilia	cecidophora	LC127827	LC127884	LC127941	LC128003
	Caloptilia	celtidis	LC127779	LC127843	LC127893	LC127956
	Caloptilia	chrysolampra	LC127829	LC127886	LC127943	LC128005
	Caloptilia	crinotibialis	LC127811	LC127869	LC127925	LC127987
	Caloptilia	sp. cf. geminata	LC127785	LC127849	LC127899	LC127962
	Caloptilia	gloriosa	LC127789	—	LC127903	LC127965
	Caloptilia	sp. cf. heringi	LC127793	LC127855	LC127907	LC127969
	Caloptilia	hidakensis	LC127816	LC127874	LC127930	LC127992
	Caloptilia	illicii	LC127786	—	LC127900	—
	Caloptilia	isochrysa	LC127830	LC127887	LC127944	LC128006
	Caloptilia	kadsurae	LC127782	LC127846	LC127896	LC127959
	Caloptilia	kisoensis	LC127787	LC127850	LC127901	LC127963
	Caloptilia	kurokoi	LC127788	LC127851	LC127902	LC127964
	Caloptilia	magnifica	LC127834	LC127890	LC127948	LC128010
	Caloptilia	matsumurai	LC127814	LC127872	LC127928	LC127990
	Caloptilia	monticola	LC127791	LC127853	LC127905	LC127967
	Caloptilia	obliquatella	—	—	JN125084	—
	Caloptilia	sp. cf. protiella	LC127815	LC127873	LC127929	LC127991
	Caloptilia	querci	LC127799	LC127861	LC127913	LC127975
	Caloptilia	recitata	LC127797	LC127859	LC127911	LC127973
	Caloptilia	rhois	LC127781	LC127845	LC127895	LC127958
	Caloptilia	ryukyuensis	LC127812	LC127870	LC127926	LC127988
	Caloptilia	sapiivora	LC127780	LC127844	LC127894	LC127957
	Caloptilia	sapporella	LC127806	LC127867	LC127920	LC127982
	Caloptilia	semifasciella	LC127792	LC127854	LC127906	LC127968
	Caloptilia	soyella	LC127842	—	LC127955	—
	Caloptilia	stigmatella	LC127809	—	LC127923	LC127985
	Caloptilia	syrphetias	LC127800	LC127862	LC127914	LC127976
	Caloptilia	theivora	LC127837	—	LC127950	LC128013
	Caloptilia	wakayamensis	LC127802	LC127864	LC127916	LC127978
	Caloptilia	sp. cf. yasudai	LC127839	LC127892	LC127952	—
	Caloptilia	sp. cf. zachrysa	LC127807	LC127868	LC127921	LC127983
	Caloptilia	sp. 1	LC127794	LC127856	LC127908	LC127970
	Caloptilia	sp. 2	LC127838	—	LC127951	—
	Caloptilia	sp. 3	LC127808	—	LC127922	LC127984
	Caloptilia	sp. 4	LC127801	LC127863	LC127915	LC127977
	Caloptilia	sp. 5	LC127803	LC127865	LC127917	LC127979
	Caloptilia	sp. 6	LC127817	LC127875	LC127931	LC127993
	Caloptilia	sp. 7	LC127818	LC127876	LC127932	LC127994
	Caloptilia	sp. 8	LC127820	—	LC127934	LC127996
	Caloptilia	sp. 9	LC127821	LC127878	LC127935	LC127997
	Caloptilia	sp. 10	LC127823	LC127880	LC127937	LC127999
	Caloptilia	sp. 11	LC127824	LC127881	LC127938	LC128000
	Caloptilia	sp. 12	LC127825	LC127882	LC127939	LC128001
	Caloptilia	sp. 13	LC127826	LC127883	LC127940	LC128002
	Caloptilia	sp. 14	LC127828	LC127885	LC127942	LC128004
	Caloptilia	sp. 15	LC127831	LC127888	LC127945	LC128007
	Caloptilia	sp. 16	LC127832	—	LC127946	LC128008
	Caloptilia	sp. 17	LC127835	—	—	LC128011
	Caloptilia	sp. 18	LC127836	LC127891	LC127949	LC128012
	Caloptilia	sp. 19	LC127840	—	LC127953	—
	Caloptilia	sp. 20	LC127841	—	LC127954	—
	Calybites	phasianipennella	LC127804	LC127866	LC127918	LC127980
	Calybites	trimaculata	LC127819	LC127877	LC127933	LC127995
	Eucalybites	aureola	GU073228	—	JN125067	—
	Gracillaria	sp. cf. japonica	LC127810	—	LC127924	LC127986
	Gracillaria	ussuriella	LC127798	LC127860	LC127912	LC127974
	Gracillaria	sp. 1	LC127796	LC127858	LC127910	LC127972
	Gracillaria	sp. 2	LC127822	LC127879	LC127936	LC127998
	Callisto	denticulella	—	—	JN125056	JN125113
	Marmara	serotinella	KR446487	—	JN125075	—
	Acrocercops	brongniardella	—	—	JN125047	JN125106
	Deoptilia	heptadeta	GU816425	GU816518	JN125063	JN125122
	Epicephala	relictella	JF797232	—	JN125066	—

## Sheet: Table S3
Table S3 Primers used in this study.
Locus	Primer name	Sequence	Reference
COI	LCO1490	5'-GGTCAACAAATCATAAAGATATTGG-3'	Folmer et al. 1994
	HCO2198	5'-TAAACTTCAGGGTGACCAAAAAATCA-3'	Folmer et al. 1994
ArgK	F7	5'-AACTGGGGWGAYGTYGAGACYCTYGG-3'	this study
	F9	5'-ATGGARGGHTAYCCBTTCAACC-3'	this study
	R8	5'-GCACCTGCAGGTGGTACTTG-3'	this study
	R9	5'-CAGCTTVGGYAGCTTRATGTG-3'	this study
CAD	f222	5'-GGDTCWCAAGCWGTDAARGCDATGC-3'	this study
	r221	5'-GCHACNACDATYGATTCNCC-3'	this study
	r222	5'-CCDAGDGGRTCAACRTTYTCCAT-3'	this study
EF-1a	f2	5'-CCCATTTCKGGCTGGCAYGGAGA-3'	Kawakita et al. 2004
	r2	5'-GATTTACCRGWACGACGRTC-3'	Kawakita et al. 2004
	r3	5'-GACTTKCCRGTACGRCGGTC-3'	this study
Reference
Folmer, O., M. Black, W. Hoeh, R. Lutz, and R. Vrijenhoek. 1994. DNA primers for amplification of mitochondrial cytochrome c oxidase subunit I from diverse metazoan invertebrates. Mol. Mar. Biol. Biotechnol. 3:294–9.
Kawakita, A., A. Takimura, T. Terachi, T. Sota, and M. Kato. 2004. Cospeciation analysis of an obligate pollination mutualism: have Glochidion trees (Euphorbiaceae) and pollinating Epicephala moths (Gracillariidae) diversified in parallel? Evolution 58:2201–2214.

## Sheet: Table S4
Table S4 The results of randomization tests including C. aurifasciata that feeds on Toxicodendron.
Significance level: n.s., p ≥ 0.05; *, p < 0.05; **, p < 0.01.
		Turnover + Nestedness				Turnover				Nestedness
Dataset		Sign	SES			Sign	SES			Sign	SES
All-genes dataset	Jaccard index	+	1.93	*		+	2.25	*		−	-1.54	n.s.
	Unifrac index	+	2.64	**		+	2.66	**		−	-1.19	n.s.
Nucear-only dataset	Jaccard index	+	2.11	*		+	2.17	*		−	-1.25	n.s.
	Unifrac index	+	3.09	**		+	2.74	**		−	-0.76	n.s.
