# Supplementary material for: Phylogenetic test of speciation by host shift in leaf cone moths (Caloptilia) feeding on maples (Acer)
Source: Ecol Evol. 2016 Jun 21;6(14):4958–70. doi: 10.1002/ece3.2266 (PMC4979720; doi:10.1002/ece3.2266)
Supplement: Supplementary file 5 — Data S2. Newick format data containing phylogenetic information of 20 Acer species. [file ECE3-6-4958-s005.new]

(sp_1:0.04285921213,(((aceris:0.02678227957,sp_3:0.03413293058)46.0:0.002598205038,(((wakayamensis:0.03870450527,(hidakensis:0.01479726882,(heringi:0.01574092742,yasudai:0.02213518857)53.7:0.003480132072)81.6:0.008943225011)98.9:0.02250682054,(semifasciella:0.02657453758,(monticola:0.02587755285,kurokoi:0.01682476328)100.0:0.01432223054)50.9:0.001085131768)37.1:0.002822161118,acericola:0.03793095197)28.6:0.002465026333)42.7:0.004166836109,(sp_2:0.05496463236,kisoensis:0.02351538454)98.9:0.02399949115)29.3:0.00213414184)99.8;
