# Supplementary material for: Phylogenetic test of speciation by host shift in leaf cone moths (Caloptilia) feeding on maples (Acer)
Source: Ecol Evol. 2016 Jun 21;6(14):4958–70. doi: 10.1002/ece3.2266 (PMC4979720; doi:10.1002/ece3.2266)
Supplement: Supplementary file 6 — Data S3. CSV format file containing host use information. [file ECE3-6-4958-s006.new]

((((((japonicum:0.0002279787282,shirasawanum:0.0002178042053,amoenum:0.0002163149012):0.0005290146728,sieboldianum:0.0002161511281):0.0005112335285,teunifolium:0.0002323704961,palmatum:0.0002238401617):0.005332175872,ukurunduense:0.002761234061):0.001796821536,(ginnala:0.007957420139,((((micranthum:0.0002209821566,tschonoskii:0.0005349661836):0.00346318237,((capillipes:0.0002064844019,rufinerve:0.0002236308329):0.002535946589,crataegifolium:0.002376121368):0.001049726839):0.004483284276,(pictum:0.001053522013,miyabei:0.001163269816):0.005418887985):0.0005588401729,(argutum:0.004133039342,cissifolium:0.003378196522):0.0008618949589):0.0008346903914):0.0005337971205,maximowiczianum:0.004287072773,pycnanthum:0.005453410478,nipponicum:0.004067084763):0.002073420909,D_sinensis:0.008527224224);
