# Supplementary material for: Phylogenetic test of speciation by host shift in leaf cone moths (Caloptilia) feeding on maples (Acer)
Source: Ecol Evol. 2016 Jun 21;6(14):4958–70. doi: 10.1002/ece3.2266 (PMC4979720; doi:10.1002/ece3.2266)
Supplement: Supplementary file 7 — Data S4. Text file containing the command for running the randomization analysis in R using Data S1‐3. [file ECE3-6-4958-s007.R]

library(ade4)
library(betapart)
library(picante)
library(vegan)

#import host use information
host.use.data <- read.csv("host_use_information.csv", header = TRUE, na.strings = "")
#import host phylogeny (edited from Nakadai et al. 2014)
host.new <- read.tree("host_phylogeny.new")
#import herbivorous insect phylogeny (all-genes dataset)
herb.new <- read.tree("herbivore_phylogeny.new")

#edit host use information
host.use <- tapply(host.use.data$num, host.use.data [, c("herb_sp", "host_sp")], sum)
host.use <- replace(host.use, is.na(host.use), 0)
host.use <- decostand(host.use,"pa")

#calculate phylogenetic distance between all pairs of herbivorous insects
herb.dis <- cophenetic(herb.new)
herb.dis <- as.matrix(herb.dis)
tmp <- herb.dis[order(colnames(herb.dis)),]
herb.dis <- tmp[,order(colnames(herb.dis))]
herb.dis <- as.dist(herb.dis)

#calculate Jaccard index
jaccard.index <- beta.pair(host.use,index.family="jaccard")

#calculate Unifrac index
unifrac.index <- phylo.beta.pair(host.use, host.new,index.family="jaccard")

#test
test <- function(x, y, z) { 	#x phylogenetic distance between herbivore
								#y host use dissimilarity
								#z randomization
std <- sum(x*y)
a <- 0							
b <- NULL						
result <- NULL					
for (k in 1: z){
herb.dis <- as.dist(x)
vec.host.dis <- as.vector(as.dist(y))
null.model <- sample(vec.host.dis, length(vec.host.dis)) 
null.model.value <- sum(herb.dis*null.model)
b <- c(b, null.model.value)

if (as.numeric(null.model.value) < as.numeric(std)){a <- a+1
} else {a <- a}
}
 
if (a < z/2){pval <- 2*(a/z)
} else {pval <- 2*(1-(a/z))}	 
ses <- (std-mean(b))/sd(b) #standardized effect size
result <- c(pval,ses)
names(result) <- c("p-value","ses-value")
return(result)
	
}

#calculate the trend of host use changes by turnover component of unifrac index
test(herb.dis,unifrac.index$phylo.beta.jtu,10000)
#calculate the trend of host use changes by turnover component of jaccard index
test(herb.dis,jaccard.index$beta.jtu,10000)
